# Supplementary material for: Intensive DNA Replication and Metabolism during the Lag Phase in Cyanobacteria
Source: PLoS One. 2015 Sep 2;10(9):e0136800. doi: 10.1371/journal.pone.0136800 (PMC4558043; doi:10.1371/journal.pone.0136800)
Supplement: S2 Table — (XLSX) [file pone.0136800.s007.xlsx]

## Sheet: Sheet1
S2 Table. Raw data from the metabolite profiles of Synechococcus 7942 in batch culture.
Abbreviated name	Metabolites used as standards	KEGG ID	Metabolite levels (pmol per 107 cells) at various time points post-transfer (hr)
CARBON METABOLITES			0	3	9	18	27	48	72	168
G1P	α-D-Glucose 1-phosphate disodium salt hydrate	C00103	0	2.76	1.84	0	0	0	0	0
G6P	D-Glucose 6-phosphate barium salt	C00092	15.61	49.41	21.08	3.1	5.69	8.68	36.53	10.11
F6P	D-Fructose 6-phosphate disodium salt	C00085	5.44	18.03	7.75	0	2.47	3.17	12.75	3.89
6-PG	6-Phosphogluconate trisodium salt	C00345	0	16.02	10.46	0	0	0	0	1.48
S7P	Sedoheptulose-7-phosphate Barium salt	C05382	4.81	11.83	7.2	2.03	1.62	1.6	7.38	5.81
FBP	D-Fructose 1,6-bisphosphate tetra(cyclohexylammonium) salt	C00354	0	2.84	2.69	0	2.08	0	7.99	1.81
PEP	Phosphoenolpyruvate monopotassium salt	C00074	0	23.96	60.03	4.99	3.76	2.22	8.43	13.13
3PG+2PG	3-Phosphoglycerate barium salt	C00597	144.39	309.22	685.84	137.5	106.68	101.06	139.08	125.46
TCA CYCLE
Acetyl CoA	Acetyl coenzyme A sodium salt	C00024	0	2.04	3.23	1.72	2.16	1.37	0	0
Citrate	Citrate	C00158	1.07	1.28	5.27	2.06	1.85	1.08	3.42	1.13
Succinate	Succinate	C00042	18.89	19.28	25.88	20.12	17.43	23.19	19.88	20.31
Fumarate	Fumarate	C00122	1.22	1.51	2.17	2.18	1.35	1.37	2.74	2.2
Malate	DL-Malate	C00711	2.97	15.47	18.05	9.01	5.35	5	5.66	4.77
AMINO ACIDS
Gly	Glycine	C00037	19.63	20.77	27.75	25.18	20.92	25.75	35.92	33.62
Ser	L-Serine	C00065	10.31	12.06	24.36	12.31	9.76	15.26	24.73	24.69
His	L-Histidine	C00135	1.87	1.75	2.01	1.66	1.03	1.74	2.4	2.81
Trp	L-Tryptophan	C00078	0	0.91	1.92	1.62	0.68	0.86	0.9	0.72
Phe	L(-)-Phenylalanine	C00079	0.5	0.66	0.91	1.01	0.7	1.02	1.11	1.9
Tyr	L(-)-Tyrosine	C00082	1.76	4.41	7.51	6.53	3.89	4.63	5.78	7.42
Asp	L-Aspartate	C00049	22.8	25.56	51.01	16.84	14	15.06	53.62	86.19
Asn	L-Asparagine monohydrate	C00152	0	1.83	2.33	1.89	1.11	2.27	3.51	3.91
Thr	L-Threonine	C00188	6.86	6.98	12.55	8.37	5.25	6.85	13.18	16.12
Met	L-Methionine	C00073	0.44	2.96	3.01	2.05	1.06	1.08	1.12	0.55
Ile	L(+)-Isoleucine	C00407	0.91	2.82	3.16	2.33	1.32	2.01	2.2	3.86
Leu	L-Leucine	C00123	1.21	3.51	3.82	2.74	1.75	2.45	2.78	5.26
Val	L-Valine	C00183	2.59	10.4	14.7	8.95	5.64	6.02	7.91	8.5
Lys	L-Lysine	C00047	16.71	4.86	5.27	3.61	2.88	3.82	5.13	19.31
Ala	L-Alanine	C00041	6.31	15.09	19.45	9.66	7.89	10.39	18.19	17.72
Glu	L-Glutamate	C00025	621.44	144.02	547.39	410.26	346.2	284.04	638.97	992.47
Gln	L(+)-Glutamine	C00064	218.21	70.82	68.26	60.38	47.38	41.07	100.12	15.08
Arg	L(+)-Arginine	C00062	3.27	9.76	14.57	9.68	6.5	7.97	9.65	18.43
Pro	L(-)-Proline	C00148	5.86	2.28	4.35	3.51	2.28	2.84	4.89	5.61
Ornithine	L(+)-Ornithine monohydrochloride	C00077	2.8	0.95	2.95	2.17	1.42	3.2	4.41	6.03
Citrulline	L-Citrulline	C00327	0.9	12.62	17.76	8.15	3.95	3.36	4.42	2.6
PURINE BIOSYNTHESIS
IMP	Inosine 5'-monophosphate		0	5.74	2.97	2.14	1.41	0	0	0
Adenine	Adenine	C00147	0.93	0.96	1.1	1.2	1.1	0.99	1.06	1.97
Adenosine	Adenosine	C00212	0	0.76	0.94	5.78	2.43	1.69	0	0
Guanosine	Guanosine	C00387	0	0.56	0.9	1.02	0.59	0	0	0
ADP	Adenosine 5'-diphosphate, potassium salt (ADP)	C00008	6.17	10.63	16.9	30.67	19.21	21.84	18.96	17.05
ATP	Adenosine 5'-triphosphate disodium salt Trihydrate (ATP)	C00002	154.01	187.09	253.88	112.18	97.97	89.93	173.15	83.73
GTP	Guanosine 5'-triphosphate disodium salt (GTP)	C00044	0	78.29	124.74	68.35	49.27	44.86	73.32	0
PYRIMIDINE BIOSYNTHESIS
Cytidine	Cytidine	C00475	0	0.41	0	0.61	0.41	0.28	0.5	0.84
CMP	Cytidine-5'-monophosphate disodium salt (CMP)	C00055	0.98	1.91	1.91	2.47	1.55	2.29	0	0
CDP	Cytidine 5'-diphosphate sodium salt (CDP)	C00112	0	0	0	2.5	1.14	0	0	0
CTP	Cytidine 5'-triphosphate disodium salt (CTP)	C00063	18.98	13.74	16.88	5.96	5	4.23	8.31	5.47
dCTP	2'-Deoxycytidine 5'-triphosphate disodium salt (dCTP)	C00458	0	1.87	2.37	0	0	0	0	0
UTP	Uridine 5'-triphosphate trisodium salt (UTP)	C00075	30.66	29.48	33.66	11.61	7.37	8.13	15.47	12.62
dTMP	Thymidine 5'-monophosphate sodium salt (TMP)	C00364	0	1.92	0	3	2.24	2.27	3.95	2.87
dTTP	Thymidine 5'-triphosphate trisodium salt (TTP)	C00459	0	3.46	5.15	0	0	0	3.57	0
OTHERS
NADP+	Nicotinamide adenine dinucleotide phosphate, oxidized form (b-NADP+)	C00006	10.15	5.29	8.12	6.79	5.34	5.9	6.81	6.69
SAM+	S-(5'-Adenosyl)-L-methionine iodide	C00019	8.28	3.49	8.74	8.15	7.56	8.96	8.55	8.29
SAH	S-Adenosyl-L-homocysteine	C00021	0	0.7	1.05	0.9	0.74	0.65	0.7	0.51
Glutathione(ox)	Glutathione, oxidized form	C00127	113.04	78.96	117.32	82.15	59.27	77.88	122.95	194.47
